# Supplementary material for: Emergence of New SARS-CoV2 Omicron Variants after the Change of Surveillance and Control Strategy
Source: Microorganisms. 2022 Sep 30;10(10):1954. doi: 10.3390/microorganisms10101954 (PMC9610377; doi:10.3390/microorganisms10101954)
Supplement: Supplementary file 1 [file microorganisms-10-01954-s001.zip]

Archive with 1 entries (1 files):
- Supplemetary Table S1.pdf
